# Supplementary material for: Synthesis and Properties of Novel Reactive Dyes Comprising Acyl Fluoride Group on Cotton Fabrics
Source: Molecules. 2022 Jun 28;27(13):4147. doi: 10.3390/molecules27134147 (PMC9268518; doi:10.3390/molecules27134147)
Supplement: Supplementary file 1 [file molecules-27-04147-s001.zip]

Archive with 1 entries (1 files):
- molecules-1749703-supplementary.pdf
